# Supplementary material for: Succinic Acid Improves the Metabolism of High-Fat Diet-Induced Mice and Promotes White Adipose Browning
Source: Nutrients. 2024 Nov 8;16(22):3828. doi: 10.3390/nu16223828 (PMC11597198; doi:10.3390/nu16223828)
Supplement: Supplementary file 1 [file nutrients-16-03828-s001.zip]

Archive with 1 entries (1 files):
- nutrients-3258122-Supplementary.pdf
